# Supplementary material for: The association between animal-keeping practice and human malaria infection: a cross-sectional study in southern Tanzania
Source: Front Vet Sci. 2026 Jul 3;13:1794979. doi: 10.3389/fvets.2026.1794979 (PMC13375449; doi:10.3389/fvets.2026.1794979)
Supplement: Supplementary file 1 [file Table_1.XLSX]

## Sheet: Appendix1.Variable_Intro
Appendix 1 Variable Introduction
Variable Name	Defination	Category	Factors	Note
Keep Animal Indoor	Whether the resident was keeping any animal indoor?	Binary	1:Yes; 0:No	Indoor: The animal shares at least one room with human in daily life.
Keep Animal Outdoor	Whether the resident was keeping any animal outdoor?	Binary	1:Yes; 0:No	Outdoor: The animal does not share any room with human anytime.
Keep Animal	Whether the resident was keeping any animal at any place?	Binary	1:Yes; 0:No	Any place: Indoor or outdoor, or some animals indoor but some animals outdoor
Keep Pets Indoor	Whether the resident was keeping any Pets indoor?	Binary	1:Yes; 0:No	Pets: dogs and cats of any kind.
Keep Pets Outdoor	Whether the resident was keeping any Pets outdoor?	Binary	1:Yes; 0:No
Keep Pets	Whether the resident was keeping any Pets at any place?	Binary	1:Yes; 0:No
Number of Pets Kept Indoor	How many pets were being kept by the resident indoor?	Integer	-
Number of Pets Kept Outdoor	How many pets were being kept by the resident outdoor?	Integer	-
Number of Pets Kept	How many pets were being kept by the resident at any place?	Integer	-
Keep Poultry Indoor	Whether the resident was keeping any Poultry indoor?	Binary	1:Yes; 0:No	Poultry: chicken, ducks, and turkey of any kind.
Keep Poultry Outdoor	Whether the resident was keeping any Poultry outdoor?	Binary	1:Yes; 0:No
Keep Poultry	Whether the resident was keeping any Poultry at any place?	Binary	1:Yes; 0:No
Number of Poultry Kept Indoor	How many Poultry were being kept by the resident indoor?	Integer	-
Number of Poultry Kept Outdoor	How many Poultry were being kept by the resident outdoor?	Integer	-
Number of Poultry Kept	How many Poultry were being kept by the resident at any place?	Integer	-
Keep Livestock Indoor	Whether the resident was keeping any Livestock indoor?	Binary	1:Yes; 0:No	Livestock: Cow, sheep, and goat of any kind.
Keep Livestock Outdoor	Whether the resident was keeping any Livestock outdoor?	Binary	1:Yes; 0:No
Keep Livestock	Whether the resident was keeping any Livestock at any place?	Binary	1:Yes; 0:No
Number of Livestock Kept Indoor	How many Livestock were being kept by the resident indoor?	Integer	-
Number of Livestock Kept Outdoor	How many Livestock were being kept by the resident outdoor?	Integer	-
Number of Livestock Kept	How many Livestock were being kept by the resident at any place?	Integer	-
Keep Other Animals Indoor	Whether the resident was keeping any Other Animals indoor?	Binary	1:Yes; 0:No	Other Animal: Animals not pets, bird, and livestock.
Keep Other Animals Outdoor	Whether the resident was keeping any Other Animals outdoor?	Binary	1:Yes; 0:No
Keep Other Animals	Whether the resident was keeping any Other Animals at any place?	Binary	1:Yes; 0:No
Number of Other Animals Kept Indoor	How many Other Animals were being kept by the resident indoor?	Integer	-
Number of Other Animals Kept Outdoor	How many Other Animals were being kept by the resident outdoor?	Integer	-
Number of Other Animals Kept	How many Other Animals were being kept by the resident at any place?	Integer	-
Age	How old was the resident?	Integer	-
Education Level	What was the resident's highest education level?	Category	0: Illiterate; 1:Primary School; 2:Secondary School and higher
Family Primary Income Source	What was the resident's family primary income source?	Category	0:No income or receive donation; 1: By other method or casual labor; 2: By agriculture (fishing, farming, livestock keeping); 3: By industries or commercial (skilled labor, driver, salary, business, pension)
House Size	What was the resident's house size in cubic meters?	Integer	-
Insurance	Did the resident's have any medical insurance?	Binary	1:Yes; 0:No
Mosquito Net	Did the resident use any mosquito net in the house?	Binary	1:Yes; 0:No
Window Protection	Did the resident applied any window screen to pretect from mosquito?	Binary	1:Yes; 0:No
Pesticide Spray	Did the resident sprayed any pesticide in the house in the recent year?	Binary	1:Yes; 0:No
Malaria Test Result	What was the resident's malaria test result by RDTs?	Binary	1:Yes; 0:No

## Sheet: Appendix2.CIE_M1
Appendix 2 Result of the CIE approach of the logistic regression model for association between practice and malaria infection
Exposure	Confounder	Coef Without	Coef With	Percent Change	Is Confounder
Pets Indoor	hsize	-0.248074	-0.258001	4	No
Pets Indoor	insurance	-0.248074	-0.25792	4	No
Pets Indoor	ed1	-0.248074	-0.248874	0.3	No
Pets Indoor	sex	-0.248074	-0.249404	0.5	No
Pets Indoor	age	-0.248074	-0.213231	14	Yes
Pets Indoor	h nets	-0.248074	-0.242909	2.1	No
Pets Indoor	w protected	-0.248074	-0.259411	4.6	No
Pets Indoor	sprayed	-0.248074	-0.244758	1.3	No
Pets Indoor	Income	-0.248074	-0.242494	2.2	No
Pets Outdoor	hsize	0.382505	0.386374	1	No
Pets Outdoor	insurance	0.382505	0.368249	3.7	No
Pets Outdoor	ed1	0.382505	0.38141	0.3	No
Pets Outdoor	sex	0.382505	0.375218	1.9	No
Pets Outdoor	age	0.382505	0.390833	2.2	No
Pets Outdoor	h nets	0.382505	0.386919	1.2	No
Pets Outdoor	w protected	0.382505	0.329494	13.9	Yes
Pets Outdoor	sprayed	0.382505	0.392219	2.5	No
Pets Outdoor	Income	0.382505	0.382397	0	No
Poultry Indoor	hsize	0.180548	0.166814	7.6	No
Poultry Indoor	insurance	0.180548	0.183172	1.5	No
Poultry Indoor	ed1	0.180548	0.172049	4.7	No
Poultry Indoor	sex	0.180548	0.183237	1.5	No
Poultry Indoor	age	0.180548	0.189031	4.7	No
Poultry Indoor	h nets	0.180548	0.182668	1.2	No
Poultry Indoor	w protected	0.180548	0.129407	28.3	Yes
Poultry Indoor	sprayed	0.180548	0.186611	3.4	No
Poultry Indoor	Income	0.180548	0.176435	2.3	No
Poultry Outdoor	hsize	0.39093	0.400242	2.4	No
Poultry Outdoor	insurance	0.39093	0.395208	1.1	No
Poultry Outdoor	ed1	0.39093	0.392867	0.5	No
Poultry Outdoor	sex	0.39093	0.388254	0.7	No
Poultry Outdoor	age	0.39093	0.392352	0.4	No
Poultry Outdoor	h nets	0.39093	0.395382	1.1	No
Poultry Outdoor	w protected	0.39093	0.367512	6	No
Poultry Outdoor	sprayed	0.39093	0.38902	0.5	No
Poultry Outdoor	Income	0.39093	0.391534	0.2	No
Livestock Indoor	hsize	0.0296688	0.0624896	110.6	Yes
Livestock Indoor	insurance	0.0296688	0.0642816	116.7	Yes
Livestock Indoor	ed1	0.0296688	0.0497312	67.6	Yes
Livestock Indoor	sex	0.0296688	0.0171515	42.2	Yes
Livestock Indoor	age	0.0296688	0.00194146	93.5	Yes
Livestock Indoor	h nets	0.0296688	0.0446649	50.5	Yes
Livestock Indoor	w protected	0.0296688	0.0331242	11.6	Yes
Livestock Indoor	sprayed	0.0296688	0.105098	254.2	Yes
Livestock Indoor	Income	0.0296688	0.0442697	49.2	Yes
Livestock Outdoor	hsize	-0.061218	-0.0314434	48.6	Yes
Livestock Outdoor	insurance	-0.061218	-0.0462199	24.5	Yes
Livestock Outdoor	ed1	-0.061218	-0.0676812	10.6	Yes
Livestock Outdoor	sex	-0.061218	-0.0710062	16	Yes
Livestock Outdoor	age	-0.061218	-0.0530507	13.3	Yes
Livestock Outdoor	h nets	-0.061218	-0.0531213	13.2	Yes
Livestock Outdoor	w protected	-0.061218	-0.0591508	3.4	No
Livestock Outdoor	sprayed	-0.061218	-0.0460603	24.8	Yes
Livestock Outdoor	Income	-0.061218	-0.0612243	0	No
Other Animal Indoor	hsize	-0.219077	-0.299265	36.6	Yes
Other Animal Indoor	insurance	-0.219077	-0.149029	32	Yes
Other Animal Indoor	ed1	-0.219077	-0.229578	4.8	No
Other Animal Indoor	sex	-0.219077	-0.222519	1.6	No
Other Animal Indoor	age	-0.219077	-0.291195	32.9	Yes
Other Animal Indoor	h nets	-0.219077	-0.204115	6.8	No
Other Animal Indoor	w protected	-0.219077	-0.360024	64.3	Yes
Other Animal Indoor	sprayed	-0.219077	-0.208676	4.7	No
Other Animal Indoor	Income	-0.219077	-0.227711	3.9	No
Other Animal Outdoor	hsize	-0.0732699	-0.0621811	15.1	Yes
Other Animal Outdoor	insurance	-0.0732699	-0.0464952	36.5	Yes
Other Animal Outdoor	ed1	-0.0732699	-0.0606986	17.2	Yes
Other Animal Outdoor	sex	-0.0732699	-0.0778161	6.2	No
Other Animal Outdoor	age	-0.0732699	-0.0995136	35.8	Yes
Other Animal Outdoor	h nets	-0.0732699	-0.0619907	15.4	Yes
Other Animal Outdoor	w protected	-0.0732699	0.00856939	111.7	Yes
Other Animal Outdoor	sprayed	-0.0732699	-0.0412401	43.7	Yes
Other Animal Outdoor	Income	-0.0732699	-0.0755194	3.1	No

## Sheet: Appendix3.Vif
Appendix 3 Result of the VIF test for multicollinearity of the variables in the model I
Variable	Unadjusted_VIF	Adjusted_VIF	Interpretation
inpets	1.01	1.01	Low multicollinearity
outpets	1.07	1.08	Low multicollinearity
inpoultry	1.14	1.16	Low multicollinearity
outpoultry	1.2	1.23	Low multicollinearity
inlivestock	1.02	1.02	Low multicollinearity
outlivestock	1.06	1.07	Low multicollinearity
inother	1.01	1.01	Low multicollinearity
outother	1.01	1.01	Low multicollinearity

## Sheet: Appendix4.M1log
Appendix 4 Result of the logistic regression model for association between practice and malaria infection
Variable	Unadjusted OR (95% CI)	Unadjusted P-value	Adjusted OR (95% CI)	Adjusted P-value
Pets Indoor	0.714 (0.536-0.951)	<0.05	0.730 (0.544-0.981)	<0.05
Pets Outdoor	1.275 (1.065-1.525)	<0.05	1.230 (1.022-1.481)	<0.05
Poultry Indoor	1.461 (1.308-1.633)	<0.05	1.409 (1.256-1.580)	<0.05
Poultry Outdoor	1.623 (1.480-1.780)	<0.05	1.596 (1.450-1.757)	<0.05
Livestock Indoor	0.947 (0.332-2.701)	0.91916	1.069 (0.365-3.128)	0.90361
Livestock Outdoor	0.764 (0.609-0.958)	<0.05	0.821 (0.650-1.037)	0.09846
Other Animal Indoor	0.818 (0.223-3.000)	0.76148	0.681 (0.181-2.565)	0.57049
Other Animal Outdoor	0.813 (0.514-1.288)	0.37784	0.902 (0.563-1.445)	0.66716

## Sheet: Appendix5.M1EV
Appendix 5 Result of the e-value analysis multiple logistic regression model for association between practice and malaria infection
Independent Variables	Adjusted OR (95% CI)	E-value	E-value at Lower CI
Pets Indoor	0.730 (0.540-0.975)	2.08	3.11
Pets Outdoor	1.230 (1.021-1.479)	1.76	1.17
Poultry Indoor	1.409 (1.256-1.580)	2.17	1.82
Poultry Outdoor	1.596 (1.450-1.757)	2.57	2.26
Livestock Indoor	1.069 (0.331-2.973)	1.34	5.49
Livestock Outdoor	0.821 (0.648-1.034)	1.73	2.46
Other Animal Indoor	0.681 (0.149-2.330)	2.3	12.89
Other Animal Outdoor	0.902 (0.553-1.425)	1.46	3.02

## Sheet: Appendix 6 CIE_M2
Appendix 6 Result of the CIE approach of the logistic regression model for association between exposure dosage and malaria infection
Exposure	Confounder	Coef_Without	Coef_With	Percent_Change	Is_Confounder
inpets	hsize	-0.0558473	-0.0615943	10.29	Yes
inpets	insurance	-0.0558473	-0.06215	11.29	Yes
inpets	ed1	-0.0558473	-0.0590312	5.7	No
inpets	sex	-0.0558473	-0.057017	2.09	No
inpets	age	-0.0558473	-0.053466	4.26	No
inpets	h_nets	-0.0558473	-0.0528737	5.32	No
inpets	w_protected	-0.0558473	-0.0711759	27.45	Yes
inpets	sprayed	-0.0558473	-0.0585852	4.9	No
inpets	Income	-0.0558473	-0.0545773	2.27	No
outpets	hsize	0.0793599	0.0788034	0.7	No
outpets	insurance	0.0793599	0.0754931	4.87	No
outpets	ed1	0.0793599	0.0766651	3.4	No
outpets	sex	0.0793599	0.077181	2.75	No
outpets	age	0.0793599	0.0741586	6.55	No
outpets	h_nets	0.0793599	0.0792272	0.17	No
outpets	w_protected	0.0793599	0.064836	18.3	Yes
outpets	sprayed	0.0793599	0.0805372	1.48	No
outpets	Income	0.0793599	0.0794521	0.12	No
inpoultry	hsize	0.0193749	0.0188448	2.74	No
inpoultry	insurance	0.0193749	0.0193317	0.22	No
inpoultry	ed1	0.0193749	0.0187917	3.01	No
inpoultry	sex	0.0193749	0.0189793	2.04	No
inpoultry	age	0.0193749	0.0177515	8.38	No
inpoultry	h_nets	0.0193749	0.019821	2.3	No
inpoultry	w_protected	0.0193749	0.0170615	11.94	Yes
inpoultry	sprayed	0.0193749	0.0198617	2.51	No
inpoultry	Income	0.0193749	0.0192151	0.82	No
outpoultry	hsize	0.0138151	0.0140871	1.97	No
outpoultry	insurance	0.0138151	0.0137236	0.66	No
outpoultry	ed1	0.0138151	0.0139334	0.86	No
outpoultry	sex	0.0138151	0.0136053	1.52	No
outpoultry	age	0.0138151	0.0135747	1.74	No
outpoultry	h_nets	0.0138151	0.0139907	1.27	No
outpoultry	w_protected	0.0138151	0.0127868	7.44	No
outpoultry	sprayed	0.0138151	0.0139119	0.7	No
outpoultry	Income	0.0138151	0.013893	0.56	No
inlivestock	hsize	0.0321311	0.0377346	17.44	Yes
inlivestock	insurance	0.0321311	0.0376376	17.14	Yes
inlivestock	ed1	0.0321311	0.033648	4.72	No
inlivestock	sex	0.0321311	0.0305925	4.79	No
inlivestock	age	0.0321311	0.0328925	2.37	No
inlivestock	h_nets	0.0321311	0.0332434	3.46	No
inlivestock	w_protected	0.0321311	0.031861	0.84	No
inlivestock	sprayed	0.0321311	0.0392447	22.14	Yes
inlivestock	Income	0.0321311	0.0335378	4.38	No
outlivestock	hsize	-0.00143547	-0.00123727	13.81	Yes
outlivestock	insurance	-0.00143547	-0.000951882	33.69	Yes
outlivestock	ed1	-0.00143547	-0.00159439	11.07	Yes
outlivestock	sex	-0.00143547	-0.00171144	19.22	Yes
outlivestock	age	-0.00143547	-0.00264316	84.13	Yes
outlivestock	h_nets	-0.00143547	-0.0012154	15.33	Yes
outlivestock	w_protected	-0.00143547	-0.00132118	7.96	No
outlivestock	sprayed	-0.00143547	-0.00126916	11.59	Yes
outlivestock	Income	-0.00143547	-0.00124877	13.01	Yes
inother	hsize	0.127607	0.117219	8.14	No
inother	insurance	0.127607	0.121414	4.85	No
inother	ed1	0.127607	0.126851	0.59	No
inother	sex	0.127607	0.125512	1.64	No
inother	age	0.127607	0.118894	6.83	No
inother	h_nets	0.127607	0.12913	1.19	No
inother	w_protected	0.127607	0.113385	11.15	Yes
inother	sprayed	0.127607	0.126257	1.06	No
inother	Income	0.127607	0.126736	0.68	No
outother	hsize	0.00683585	0.00600796	12.11	Yes
outother	insurance	0.00683585	0.0088483	29.44	Yes
outother	ed1	0.00683585	0.00771707	12.89	Yes
outother	sex	0.00683585	0.00599635	12.28	Yes
outother	age	0.00683585	0.00910803	33.24	Yes
outother	h_nets	0.00683585	0.00765739	12.02	Yes
outother	w_protected	0.00683585	0.0137681	101.41	Yes
outother	sprayed	0.00683585	0.00864653	26.49	Yes
outother	Income	0.00683585	0.00740873	8.38	No

## Sheet: Appendix 7 Vif
Appendix 7 Result of the VIF test for multicollinearity of the variables in the model II
Variable	VIF_ModelUnadjusted	VIF_ModelAdjusted	Interpretation
inpets	1.166	1.167	Low Multicollinearity
outpets	1.216	1.22	Low Multicollinearity
inbirds	1.198	1.201	Low Multicollinearity
outbirds	1.089	1.108	Low Multicollinearity
inlivestock	1.05	1.053	Low Multicollinearity
outlivestock	1.206	1.208	Low Multicollinearity
inother	1.073	1.073	Low Multicollinearity
outother	1.007	1.009	Low Multicollinearity
hsize	NA	1.052	Low Multicollinearity
insurance	NA	1.035	Low Multicollinearity
ed1	NA	1.051	Low Multicollinearity
sex	NA	1.037	Low Multicollinearity
age	NA	1.058	Low Multicollinearity
h_nets	NA	1.032	Low Multicollinearity
w_protected	NA	1.111	Low Multicollinearity
sprayed	NA	1.014	Low Multicollinearity
Income	NA	1.063	Low Multicollinearity

## Sheet: Appendix 8 M2Log
Appendix 8 Result of the logistic regression model for association between exposure dosage and malaria infection
Variable	Unadjusted OR (95% CI)	Unadjusted P-value	Adjusted OR (95% CI)	Adjusted P-value
Pets Indoor	0.849 (0.694-1.014)	0.0866797	0.85 (0.692-1.019)	0.095652
Pets Outdoor	1.063 (0.997-1.131)	0.0568765	1.042 (0.976-1.111)	0.212339
Poultry Indoor	1.021 (1.003-1.039)	<0.05	1.018 (1.000-1.037)	<0.05
Poultry Outdoor	1.015 (1.01-1.019)	<0.05	1.014 (1.009-1.018)	<0.05
Livestock Indoor	1.012 (0.917-1.107)	0.789015	1.033 (0.933-1.134)	0.504612
Livestock Outdoor	0.986 (0.975-0.996)	<0.05	0.988 (0.978-0.998)	<0.05
Other Animal Indoor	1.159 (0.96-1.479)	0.139267	1.126 (0.931-1.448)	0.243253
Other Animal Outdoor	0.998 (0.954-1.039)	0.940975	1.013 (0.966-1.055)	0.57242

## Sheet: Appendix 9 M2EV
Appendix 9 Result of the e-vaule analysis multiple logistic regression model for association between exposure dosage and malaria infection
Variables	Adjusted OR (95%CI)	E_value	E-value at OR's 95% CI Lower Boundary
inpets	0.850 (0.692-1.019)	1.632	2.247
outpets	1.042 (0.976-1.111)	1.251	1.184
inpoultry	1.018 (1.000-1.037)	1.155	1.008
outpoultry	1.014 (1.009-1.018)	1.132	1.106
inlivestock	1.033 (0.933-1.134)	1.216	1.348
outlivestock	0.988 (0.978-0.998)	1.12	1.175
inother	1.126 (0.931-1.448)	1.504	1.357
outother	1.013 (0.966-1.055)	1.125	1.226
